# Supplementary material for: Spectral Multi-Scale Attention Fusion Network for Rapid Detection of Black Tea Adulteration Using a Handheld Spectrometer
Source: Foods. 2025 Dec 10;14(24):4261. doi: 10.3390/foods14244261 (PMC12732540; doi:10.3390/foods14244261)
Supplement: Supplementary file 1 [file foods-14-04261-s001.zip]

Archive with 1 entries (1 files):
- foods-3985361-supplementary.pdf
